# Supplementary material for: Informing ASR Treatment Practices in a Florida Aquifer through a Human Health Risk Approach
Source: Int J Environ Res Public Health. 2023 Sep 26;20(19):6833. doi: 10.3390/ijerph20196833 (PMC10572346; doi:10.3390/ijerph20196833)
Supplement: Supplementary file 1 [file ijerph-20-06833-s001.zip]

Archive with 1 entries (1 files):
- ijerph-2533338-supplementary.pdf
